# Supplementary material for: Overexpression of miR-20a-5p in Tumor Epithelium Is an Independent Negative Prognostic Indicator in Prostate Cancer—A Multi-Institutional Study
Source: Cancers (Basel). 2021 Aug 14;13(16):4096. doi: 10.3390/cancers13164096 (PMC8394585; doi:10.3390/cancers13164096)
Supplement: Supplementary file 1 [file cancers-13-04096-s001.zip]

Archive with 1 entries (1 files):
- cancers-1318888-supplementary.pdf
